# Supplementary material for: Ionizing Radiation Selectively Increases CXC Ligand 10 Level via the DNA-Damage-Induced p38 MAPK-STAT1 Pathway in Murine J774A.1 Macrophages
Source: Cells. 2023 Mar 25;12(7):1009. doi: 10.3390/cells12071009 (PMC10093567; doi:10.3390/cells12071009)
Supplement: Supplementary file 1 [file cells-12-01009-s001.zip]

Archive with 1 entries (1 files):
- cells-2221122-supplementary.pdf
